# Supplementary material for: Influence of Auricularia cornea Polysaccharide Coating on the Stability and Antioxidant Activity of Liposomes Ginsenoside Rh2
Source: Foods. 2023 Oct 29;12(21):3946. doi: 10.3390/foods12213946 (PMC10647797; doi:10.3390/foods12213946)
Supplement: Supplementary file 1 [file foods-12-03946-s001.zip]

Archive with 1 entries (1 files):
- foods-2631512-supplementary.pdf
